# Supplementary material for: Decoding the underlying mechanisms of Di-Tan-Decoction in treating intracerebral hemorrhage based on network pharmacology
Source: BMC Complement Med Ther. 2023 Feb 10;23:44. doi: 10.1186/s12906-022-03831-7 (PMC9912606; doi:10.1186/s12906-022-03831-7)
Supplement: Supplementary file 1 — Additional file 1: Supplementary Table 1. Protein-Protein Interaction Network. [file 12906_2022_3831_MOESM1_ESM.xlsx]

## Sheet: Sheet1
Supplementary Table 1：Protein-Protein Interaction Network
Component	Interaction	Target
MOL000513	vs	AMY1A
MOL002714	vs	AMY1A
MOL002776	vs	AMY1A
MOL006933	vs	AMY1A
MOL000278	vs	AMY1A
MOL000288	vs	AMY1A
MOL000098	vs	AMY1A
MOL000239	vs	AMY1A
MOL000354	vs	AMY1A
MOL000422	vs	AMY1A
MOL000486	vs	AMY1A
MOL000561	vs	AMY1A
MOL001543	vs	AMY1A
MOL003662	vs	AMY1A
MOL004385	vs	AMY1A
MOL004851	vs	AMY1A
MOL004852	vs	AMY1A
MOL004853	vs	AMY1A
MOL004866	vs	AMY1A
MOL004867	vs	AMY1A
MOL004868	vs	AMY1A
MOL004913	vs	AMY1A
MOL004925	vs	AMY1A
MOL004928	vs	AMY1A
MOL004930	vs	AMY1A
MOL004931	vs	AMY1A
MOL004937	vs	AMY1A
MOL004938	vs	AMY1A
MOL004939	vs	AMY1A
MOL004947	vs	AMY1A
MOL004949	vs	AMY1A
MOL004957	vs	AMY1A
MOL004958	vs	AMY1A
MOL004961	vs	AMY1A
MOL004980	vs	AMY1A
MOL005005	vs	AMY1A
MOL005008	vs	AMY1A
MOL005010	vs	AMY1A
MOL005812	vs	AMY1A
MOL000010	vs	AMY1A
MOL001797	vs	AMY1A
MOL002558	vs	AMY1A
MOL013276	vs	AMY1A
MOL002312	vs	AMY1A
MOL002377	vs	AMY1A
MOL005304	vs	AMY1A
MOL005305	vs	AMY1A
MOL005365	vs	AMY1A
MOL005385	vs	AMY1A
MOL006120	vs	AMY1A
MOL006131	vs	AMY1A
MOL001907	vs	AMY1A
MOL013152	vs	AMY1A
MOL013153	vs	AMY1A
MOL013154	vs	AMY1A
MOL013155	vs	AMY1A
MOL013168	vs	AMY1A
MOL000006	vs	AMY1A
MOL000008	vs	AMY1A
MOL001803	vs	AMY1A
MOL003051	vs	AMY1A
MOL005814	vs	AMY1A
MOL005828	vs	AMY1A
MOL007879	vs	AMY1A
MOL013277	vs	AMY1A
MOL013278	vs	AMY1A
MOL013279	vs	AMY1A
MOL013444	vs	AMY1A
MOL013156	vs	CDY1
MOL004649	vs	LGALS7
MOL000278	vs	LGALS7
MOL000284	vs	LGALS7
MOL000288	vs	LGALS7
MOL000391	vs	LGALS7
MOL001543	vs	LGALS7
MOL004801	vs	LGALS7
MOL004837	vs	LGALS7
MOL004917	vs	LGALS7
MOL004924	vs	LGALS7
MOL004925	vs	LGALS7
MOL004956	vs	LGALS7
MOL004958	vs	LGALS7
MOL013276	vs	LGALS7
MOL002312	vs	LGALS7
MOL005365	vs	LGALS7
MOL005404	vs	LGALS7
MOL003694	vs	LGALS7
MOL013168	vs	LGALS7
MOL000347	vs	LGALS7
MOL002649	vs	LGALS7
MOL013431	vs	LGALS7
MOL013432	vs	LGALS7
MOL006942	vs	SMN1
MOL000050	vs	RNPEP
MOL000050	vs	GABBR1
MOL000050	vs	GABBR2
MOL000050	vs	ABAT
MOL000050	vs	GABRR1
MOL000050	vs	GABRR2
MOL000050	vs	GABRQ
MOL000050	vs	KDM2A
MOL000050	vs	KDM4E
MOL000050	vs	KDM5C
MOL000050	vs	KDM6B
MOL000050	vs	PEPD
MOL000050	vs	PHF8
MOL000050	vs	ADSS
MOL000050	vs	SLC22A6
MOL000050	vs	SLC6A11
MOL000050	vs	TLR2
MOL000052	vs	RNPEP
MOL000052	vs	ENPEP
MOL000052	vs	ARG1
MOL000052	vs	BHMT
MOL000052	vs	BBOX1
MOL000052	vs	CPA3
MOL000052	vs	ODC1
MOL000052	vs	DDAH1
MOL000052	vs	SLC1A1
MOL000052	vs	FOLH1
MOL000052	vs	GABBR1
MOL000052	vs	GABBR2
MOL000052	vs	GABRR1
MOL000052	vs	GABRQ
MOL000052	vs	GFPT1
MOL000052	vs	GGH
MOL000052	vs	HAGH
MOL000052	vs	GNPAT
MOL000052	vs	GRIA1
MOL000052	vs	GRIA2
MOL000052	vs	GRIA3
MOL000052	vs	GRIA4
MOL000052	vs	GRIK1
MOL000052	vs	GRIK2
MOL000052	vs	GRIK3
MOL000052	vs	GRIK5
MOL000052	vs	GRM4
MOL000052	vs	GRM6
MOL000052	vs	GRM8
MOL000052	vs	GCLC
MOL000052	vs	GSTA1
MOL000052	vs	GSTA2
MOL000052	vs	GSTK1
MOL000052	vs	GSTM1
MOL000052	vs	GSTP1
MOL000052	vs	KDM2A
MOL000052	vs	KDM4E
MOL000052	vs	KDM5C
MOL000052	vs	KIF11
MOL000052	vs	KYNU
MOL000052	vs	SLC7A5
MOL000052	vs	GLO1
MOL000052	vs	LTA4H
MOL000052	vs	NAALAD2
MOL000052	vs	NOD1
MOL000052	vs	NOS1
MOL000052	vs	NOS2
MOL000052	vs	NOS3
MOL000052	vs	OTC
MOL000052	vs	PLA2G2C
MOL000052	vs	PCSK6
MOL000052	vs	PHF8
MOL000052	vs	SLC15A1
MOL000052	vs	SLC15A2
MOL000052	vs	SLC22A6
MOL000052	vs	SLC6A11
MOL000052	vs	SLCO4C1
MOL000052	vs	TLR2
MOL000052	vs	TH
MOL000052	vs	SLC7A11
MOL000054	vs	ADAM8
MOL000054	vs	RNPEP
MOL000054	vs	PRMT1
MOL000054	vs	ARG1
MOL000054	vs	BHMT
MOL000054	vs	C3AR1
MOL000054	vs	CTSH
MOL000054	vs	CPB1
MOL000054	vs	CCNA2
MOL000054	vs	CFB
MOL000054	vs	ODC1
MOL000054	vs	DDAH1
MOL000054	vs	DNPEP
MOL000054	vs	SLC1A1
MOL000054	vs	ERAP1
MOL000054	vs	ERAP2
MOL000054	vs	F12
MOL000054	vs	FURIN
MOL000054	vs	GFPT1
MOL000054	vs	GRIA1
MOL000054	vs	GRIA3
MOL000054	vs	GRIA4
MOL000054	vs	GRIK1
MOL000054	vs	GRIK2
MOL000054	vs	GRIK3
MOL000054	vs	GRM6
MOL000054	vs	GRM8
MOL000054	vs	GCLC
MOL000054	vs	GSTA1
MOL000054	vs	GSTK1
MOL000054	vs	GSTM1
MOL000054	vs	HPN
MOL000054	vs	HGFAC
MOL000054	vs	ITGAV
MOL000054	vs	ITGB3
MOL000054	vs	ITGB5
MOL000054	vs	KLK4
MOL000054	vs	KLK8
MOL000054	vs	SLC7A5
MOL000054	vs	LNPEP
MOL000054	vs	PCSK1
MOL000054	vs	PCSK2
MOL000054	vs	NOD1
MOL000054	vs	NOS1
MOL000054	vs	NOS2
MOL000054	vs	NOS3
MOL000054	vs	NPFFR1
MOL000054	vs	NPFFR2
MOL000054	vs	NPY1R
MOL000054	vs	NRP1
MOL000054	vs	NTSR2
MOL000054	vs	OTC
MOL000054	vs	PADI1
MOL000054	vs	PADI2
MOL000054	vs	PADI3
MOL000054	vs	PADI4
MOL000054	vs	PCSK5
MOL000054	vs	PCSK6
MOL000054	vs	PCSK7
MOL000054	vs	PLG
MOL000054	vs	PROC
MOL000054	vs	QRFPR
MOL000054	vs	AGER
MOL000054	vs	SLC15A2
MOL000054	vs	ST14
MOL000054	vs	RARS
MOL000054	vs	TERT
MOL000054	vs	F2
MOL000054	vs	TMPRSS11D
MOL000054	vs	TMPRSS2
MOL000054	vs	TMPRSS6
MOL000054	vs	TPP2
MOL000054	vs	TPSAB1
MOL000054	vs	WDR5
MOL000054	vs	SLC7A11
MOL000055	vs	SLC1A5
MOL000055	vs	RNPEP
MOL000055	vs	ENPEP
MOL000055	vs	ARG1
MOL000055	vs	BHMT
MOL000055	vs	CA3
MOL000055	vs	CPB1
MOL000055	vs	CPB2
MOL000055	vs	ODC1
MOL000055	vs	DDAH1
MOL000055	vs	DPP7
MOL000055	vs	DPP8
MOL000055	vs	SLC1A1
MOL000055	vs	ERAP2
MOL000055	vs	FOLH1
MOL000055	vs	FURIN
MOL000055	vs	GABBR1
MOL000055	vs	GABBR2
MOL000055	vs	GABRR1
MOL000055	vs	GABRQ
MOL000055	vs	GFPT1
MOL000055	vs	GRIA1
MOL000055	vs	GRIA2
MOL000055	vs	GRIA3
MOL000055	vs	GRIA4
MOL000055	vs	GRIK1
MOL000055	vs	GRIK2
MOL000055	vs	GRIK3
MOL000055	vs	GRIK5
MOL000055	vs	GRM4
MOL000055	vs	GRM6
MOL000055	vs	GRM8
MOL000055	vs	GCLC
MOL000055	vs	GSTK1
MOL000055	vs	HGFAC
MOL000055	vs	KYNU
MOL000055	vs	SLC7A5
MOL000055	vs	LNPEP
MOL000055	vs	NOD1
MOL000055	vs	NOS1
MOL000055	vs	NOS2
MOL000055	vs	NOS3
MOL000055	vs	OTC
MOL000055	vs	PCSK6
MOL000055	vs	SLC15A2
MOL000055	vs	SLC6A11
MOL000055	vs	TH
MOL000055	vs	SLC7A11
MOL000056	vs	HLA-A
MOL000056	vs	SLC1A5
MOL000056	vs	ACE
MOL000056	vs	ACE2
MOL000056	vs	CHRND
MOL000056	vs	AKR1B10
MOL000056	vs	AKT3
MOL000056	vs	AKT1S1
MOL000056	vs	PAM
MOL000056	vs	RNPEP
MOL000056	vs	ENPEP
MOL000056	vs	LAP3
MOL000056	vs	ANPEP
MOL000056	vs	NPPA
MOL000056	vs	ARG1
MOL000056	vs	BHMT
MOL000056	vs	CA14
MOL000056	vs	CA2
MOL000056	vs	CA3
MOL000056	vs	CA5A
MOL000056	vs	CA5B
MOL000056	vs	CA6
MOL000056	vs	CA7
MOL000056	vs	CAPN1
MOL000056	vs	CAPN2
MOL000056	vs	CASP1
MOL000056	vs	CASR
MOL000056	vs	CPA1
MOL000056	vs	CPA3
MOL000056	vs	CPB1
MOL000056	vs	CBX7
MOL000056	vs	CSK
MOL000056	vs	CTBP2
MOL000056	vs	CTRB1
MOL000056	vs	HSD17B3
MOL000056	vs	DNPEP
MOL000056	vs	DPP7
MOL000056	vs	DPP4
MOL000056	vs	DPP8
MOL000056	vs	DPP9
MOL000056	vs	SLC1A3
MOL000056	vs	SLC1A2
MOL000056	vs	SLC1A1
MOL000056	vs	ERAP1
MOL000056	vs	ERAP2
MOL000056	vs	ESR1
MOL000056	vs	ESR2
MOL000056	vs	FOLH1
MOL000056	vs	ABAT
MOL000056	vs	GFPT1
MOL000056	vs	GLI1
MOL000056	vs	GNPAT
MOL000056	vs	GRB2
MOL000056	vs	GRIA1
MOL000056	vs	GRIA2
MOL000056	vs	GRIA3
MOL000056	vs	GRIA4
MOL000056	vs	GRIK1
MOL000056	vs	GRIK2
MOL000056	vs	GRIK3
MOL000056	vs	GRIK5
MOL000056	vs	GRM4
MOL000056	vs	GRM6
MOL000056	vs	GRM8
MOL000056	vs	GCLC
MOL000056	vs	GSTM1
MOL000056	vs	HMGCR
MOL000056	vs	IL1B
MOL000056	vs	ITGA4
MOL000056	vs	KIF11
MOL000056	vs	KLK1
MOL000056	vs	PRKCH
MOL000056	vs	KYNU
MOL000056	vs	SLC7A5
MOL000056	vs	LNPEP
MOL000056	vs	LTA4H
MOL000056	vs	MDM4
MOL000056	vs	MIF
MOL000056	vs	MMEL1
MOL000056	vs	MB
MOL000056	vs	NAALAD2
MOL000056	vs	MME
MOL000056	vs	NOS1
MOL000056	vs	NOS2
MOL000056	vs	NOS3
MOL000056	vs	OPRD1
MOL000056	vs	OPRK1
MOL000056	vs	OPRM1
MOL000056	vs	OTC
MOL000056	vs	PCNA
MOL000056	vs	PDYN
MOL000056	vs	PPARA
MOL000056	vs	PPARG
MOL000056	vs	PTPRA
MOL000056	vs	SLC15A1
MOL000056	vs	SLC22A6
MOL000056	vs	SCN4A
MOL000056	vs	SCNN1A
MOL000056	vs	FAP
MOL000056	vs	SLCO4C1
MOL000056	vs	ALDH5A1
MOL000056	vs	YARS
MOL000056	vs	TAAR1
MOL000056	vs	THRA
MOL000056	vs	THRB
MOL000056	vs	TMPRSS6
MOL000056	vs	TPH1
MOL000056	vs	TPH2
MOL000056	vs	TTR
MOL000056	vs	TH
MOL000056	vs	TYR
MOL000056	vs	USP4
MOL000056	vs	USP5
MOL000056	vs	SLC7A11
MOL000056	vs	XIAP
MOL000065	vs	RNPEP
MOL000065	vs	ENPEP
MOL000065	vs	LAP3
MOL000065	vs	ARG1
MOL000065	vs	BHMT
MOL000065	vs	CPA1
MOL000065	vs	CPA3
MOL000065	vs	CPB1
MOL000065	vs	DDAH1
MOL000065	vs	SLC1A3
MOL000065	vs	SLC1A2
MOL000065	vs	SLC1A1
MOL000065	vs	FOLH1
MOL000065	vs	GABBR1
MOL000065	vs	GABBR2
MOL000065	vs	GABRQ
MOL000065	vs	GFPT1
MOL000065	vs	GNPAT
MOL000065	vs	GRIA1
MOL000065	vs	GRIA2
MOL000065	vs	GRIA3
MOL000065	vs	GRIA4
MOL000065	vs	GRIK1
MOL000065	vs	GRIK2
MOL000065	vs	GRIK3
MOL000065	vs	GRIK5
MOL000065	vs	GRM6
MOL000065	vs	GRM8
MOL000065	vs	GCLC
MOL000065	vs	GSTA2
MOL000065	vs	GSTK1
MOL000065	vs	KIF11
MOL000065	vs	KYNU
MOL000065	vs	SLC7A5
MOL000065	vs	NAALAD2
MOL000065	vs	NOS1
MOL000065	vs	NOS2
MOL000065	vs	NOS3
MOL000065	vs	OTC
MOL000065	vs	PTPRA
MOL000065	vs	SLC15A1
MOL000065	vs	SLC15A2
MOL000065	vs	SLC6A11
MOL000065	vs	TH
MOL000065	vs	SLC7A11
MOL000067	vs	RNPEP
MOL000067	vs	ENPEP
MOL000067	vs	LAP3
MOL000067	vs	BHMT
MOL000067	vs	SLC1A3
MOL000067	vs	SLC1A2
MOL000067	vs	SLC1A1
MOL000067	vs	GRIK1
MOL000067	vs	GRIK2
MOL000067	vs	GRIK3
MOL000067	vs	GRIK5
MOL000067	vs	GRM6
MOL000067	vs	GRM8
MOL000067	vs	NAALAD2
MOL000067	vs	SLC7A11
MOL000068	vs	HLA-A
MOL000068	vs	ACE
MOL000068	vs	ACE2
MOL000068	vs	RNPEP
MOL000068	vs	ENPEP
MOL000068	vs	LAP3
MOL000068	vs	BHMT
MOL000068	vs	CPA1
MOL000068	vs	DPP4
MOL000068	vs	DPP8
MOL000068	vs	DPP9
MOL000068	vs	SLC1A2
MOL000068	vs	SLC1A1
MOL000068	vs	GFPT1
MOL000068	vs	GPR174
MOL000068	vs	GRIK1
MOL000068	vs	GRIK2
MOL000068	vs	GRIK3
MOL000068	vs	GRIK5
MOL000068	vs	GRM6
MOL000068	vs	GCLC
MOL000068	vs	NAALAD2
MOL000068	vs	MME
MOL000068	vs	P2RY10
MOL000068	vs	SLC15A1
MOL000068	vs	SPSB2
MOL000068	vs	IARS
MOL000068	vs	LARS
MOL000069	vs	ACER2
MOL000069	vs	ADH1A
MOL000069	vs	ADH1B
MOL000069	vs	ADH1C
MOL000069	vs	ADH7
MOL000069	vs	PAM
MOL000069	vs	ENPEP
MOL000069	vs	LAP3
MOL000069	vs	ATG4B
MOL000069	vs	BHMT
MOL000069	vs	BBOX1
MOL000069	vs	COL4A3BP
MOL000069	vs	CA3
MOL000069	vs	CNR1
MOL000069	vs	CYP4F2
MOL000069	vs	CPT2
MOL000069	vs	DAGLA
MOL000069	vs	HSD17B3
MOL000069	vs	POLB
MOL000069	vs	POLL
MOL000069	vs	POLM
MOL000069	vs	DNM1
MOL000069	vs	ENPP2
MOL000069	vs	CES1
MOL000069	vs	CES2
MOL000069	vs	FAAH
MOL000069	vs	FABP4
MOL000069	vs	FABP3
MOL000069	vs	FFAR4
MOL000069	vs	FOLH1
MOL000069	vs	FDPS
MOL000069	vs	GABBR1
MOL000069	vs	GABBR2
MOL000069	vs	GABRR1
MOL000069	vs	GABRQ
MOL000069	vs	GGPS1
MOL000069	vs	GNAI1
MOL000069	vs	GNAI3
MOL000069	vs	GNAO1
MOL000069	vs	GPR174
MOL000069	vs	GPR34
MOL000069	vs	GPR35
MOL000069	vs	GPR84
MOL000069	vs	GSR
MOL000069	vs	GSTA1
MOL000069	vs	GSTK1
MOL000069	vs	GSTM1
MOL000069	vs	HAO1
MOL000069	vs	HMGCR
MOL000069	vs	EPHX1
MOL000069	vs	EPHX2
MOL000069	vs	KDM2A
MOL000069	vs	KDM4A
MOL000069	vs	KDM4C
MOL000069	vs	KDM4E
MOL000069	vs	KDM5A
MOL000069	vs	KDM5C
MOL000069	vs	KDM7A
MOL000069	vs	PRKCA
MOL000069	vs	LPAR1
MOL000069	vs	LPAR2
MOL000069	vs	LPAR3
MOL000069	vs	LPAR4
MOL000069	vs	LPAR6
MOL000069	vs	LTB4R
MOL000069	vs	SELL
MOL000069	vs	SELP
MOL000069	vs	SLC25A20
MOL000069	vs	MPEG1
MOL000069	vs	CDC25A
MOL000069	vs	CDC25B
MOL000069	vs	CDC25C
MOL000069	vs	NAAA
MOL000069	vs	NOD1
MOL000069	vs	SMPD2
MOL000069	vs	OXER1
MOL000069	vs	P2RY10
MOL000069	vs	PLA2G4A
MOL000069	vs	PLA2G4B
MOL000069	vs	PLA2G4C
MOL000069	vs	PLA2G5
MOL000069	vs	PLA2G2A
MOL000069	vs	PLA2G2C
MOL000069	vs	PLA2G10
MOL000069	vs	PAOX
MOL000069	vs	PTGER2
MOL000069	vs	PTGER3
MOL000069	vs	PTGER4
MOL000069	vs	PTGFR
MOL000069	vs	PHF8
MOL000069	vs	PTGIR
MOL000069	vs	POLH
MOL000069	vs	POLK
MOL000069	vs	ACP1
MOL000069	vs	PPARA
MOL000069	vs	PPARD
MOL000069	vs	PPARG
MOL000069	vs	RARB
MOL000069	vs	S1PR1
MOL000069	vs	S1PR2
MOL000069	vs	S1PR3
MOL000069	vs	S1PR4
MOL000069	vs	S1PR5
MOL000069	vs	SLC22A1
MOL000069	vs	SLC22A6
MOL000069	vs	SLC22A8
MOL000069	vs	SLC6A11
MOL000069	vs	SLCO2A1
MOL000069	vs	SPHK1
MOL000069	vs	TBXA2R
MOL000069	vs	THRA
MOL000069	vs	TBXAS1
MOL000069	vs	THRB
MOL000069	vs	TLR2
MOL000069	vs	TRPV1
MOL000071	vs	HLA-A
MOL000071	vs	ADRA1D
MOL000071	vs	ARG1
MOL000071	vs	BHMT
MOL000071	vs	CPB1
MOL000071	vs	CPB2
MOL000071	vs	SLC1A1
MOL000071	vs	GFPT1
MOL000071	vs	GRIA1
MOL000071	vs	GRIA2
MOL000071	vs	GRIA3
MOL000071	vs	GRIA4
MOL000071	vs	GRIK1
MOL000071	vs	GRIK2
MOL000071	vs	GRIK3
MOL000071	vs	GRIK5
MOL000071	vs	GRM6
MOL000071	vs	GRM8
MOL000071	vs	HRH1
MOL000071	vs	HRH2
MOL000071	vs	HRH3
MOL000071	vs	HRH4
MOL000071	vs	KYNU
MOL000071	vs	SLC7A5
MOL000071	vs	MAGI3
MOL000071	vs	MC3R
MOL000071	vs	MC1R
MOL000071	vs	NMBR
MOL000071	vs	PCNA
MOL000071	vs	PGGT1B
MOL000071	vs	PTPRA
MOL000071	vs	HRAS
MOL000071	vs	REN
MOL000071	vs	SLC15A1
MOL000071	vs	SLC22A6
MOL000071	vs	SIRT1
MOL000071	vs	SLCO4C1
MOL000071	vs	HARS
MOL000071	vs	TPH1
MOL000071	vs	TRHR
MOL000071	vs	TH
MOL000071	vs	SLC7A11
MOL000089	vs	CA12
MOL000089	vs	CA2
MOL000089	vs	CA3
MOL000089	vs	CA4
MOL000089	vs	CA5B
MOL000089	vs	CA6
MOL000089	vs	QDPR
MOL000089	vs	DBH
MOL000089	vs	CES1
MOL000089	vs	CES2
MOL000089	vs	GABRB1
MOL000089	vs	GSTA1
MOL000089	vs	IDO1
MOL000089	vs	DDO
MOL000089	vs	MPO
MOL000089	vs	PLCG1
MOL000089	vs	UQCRB
MOL000089	vs	SIRT5
MOL000105	vs	MPG
MOL000105	vs	AKR1C1
MOL000105	vs	AKR1C2
MOL000105	vs	AKR1C3
MOL000105	vs	AKR1C4
MOL000105	vs	GFER
MOL000105	vs	ENPEP
MOL000105	vs	APEX1
MOL000105	vs	BHMT
MOL000105	vs	CA1
MOL000105	vs	CA12
MOL000105	vs	CA14
MOL000105	vs	CA2
MOL000105	vs	CA3
MOL000105	vs	CA4
MOL000105	vs	CA5A
MOL000105	vs	CA5B
MOL000105	vs	CA6
MOL000105	vs	CA7
MOL000105	vs	CA9
MOL000105	vs	HSPD1
MOL000105	vs	CYP26B1
MOL000105	vs	HSD17B1
MOL000105	vs	HSD17B14
MOL000105	vs	QDPR
MOL000105	vs	DBH
MOL000105	vs	POLB
MOL000105	vs	DNM1
MOL000105	vs	ERCC1
MOL000105	vs	ERN1
MOL000105	vs	CES1
MOL000105	vs	CES2
MOL000105	vs	FOLH1
MOL000105	vs	FTO
MOL000105	vs	FUT7
MOL000105	vs	FYN
MOL000105	vs	ABAT
MOL000105	vs	GSTA1
MOL000105	vs	HCAR3
MOL000105	vs	HIF1AN
MOL000105	vs	IGFBP1
MOL000105	vs	IGFBP2
MOL000105	vs	IGFBP3
MOL000105	vs	IGFBP4
MOL000105	vs	IGFBP5
MOL000105	vs	IGFBP6
MOL000105	vs	KCNMA1
MOL000105	vs	KDM2A
MOL000105	vs	KDM2B
MOL000105	vs	KDM3A
MOL000105	vs	KDM4A
MOL000105	vs	KDM4C
MOL000105	vs	KDM4D
MOL000105	vs	KDM4E
MOL000105	vs	KDM5A
MOL000105	vs	KDM5B
MOL000105	vs	KDM5C
MOL000105	vs	KDM6B
MOL000105	vs	CAMKK2
MOL000105	vs	KMO
MOL000105	vs	RPS6KB2
MOL000105	vs	ALOX15
MOL000105	vs	CDC25B
MOL000105	vs	NEU3
MOL000105	vs	NR1H4
MOL000105	vs	NR4A1
MOL000105	vs	NR4A2
MOL000105	vs	NSD2
MOL000105	vs	DDO
MOL000105	vs	P4HA1
MOL000105	vs	P4HTM
MOL000105	vs	PLA2G4B
MOL000105	vs	PLA2G2D
MOL000105	vs	SERPINE1
MOL000105	vs	PLAA
MOL000105	vs	PLEC
MOL000105	vs	POLH
MOL000105	vs	POLI
MOL000105	vs	ALPG
MOL000105	vs	ALPL
MOL000105	vs	RARA
MOL000105	vs	RARB
MOL000105	vs	RARG
MOL000105	vs	RHOA
MOL000105	vs	RXRA
MOL000105	vs	RXRB
MOL000105	vs	RXRG
MOL000105	vs	SLC22A6
MOL000105	vs	SRD5A2
MOL000105	vs	ALDH5A1
MOL000105	vs	SNCA
MOL000105	vs	TOP1
MOL000105	vs	TPMT
MOL000105	vs	TTR
MOL000105	vs	TH
MOL000105	vs	SLC7A11
MOL000105	vs	ERCC4
MOL000114	vs	MPG
MOL000114	vs	APP
MOL000114	vs	ABCG2
MOL000114	vs	ACHE
MOL000114	vs	NDUFAB1
MOL000114	vs	AKR1C2
MOL000114	vs	AKR1C3
MOL000114	vs	GFER
MOL000114	vs	MAOA
MOL000114	vs	MAOB
MOL000114	vs	APEX1
MOL000114	vs	ATG4B
MOL000114	vs	GUSB
MOL000114	vs	BRAF
MOL000114	vs	BRSK1
MOL000114	vs	CA1
MOL000114	vs	CA12
MOL000114	vs	CA13
MOL000114	vs	CA14
MOL000114	vs	CA2
MOL000114	vs	CA3
MOL000114	vs	CA4
MOL000114	vs	CA5A
MOL000114	vs	CA5B
MOL000114	vs	CA6
MOL000114	vs	CA7
MOL000114	vs	CA9
MOL000114	vs	CREBBP
MOL000114	vs	CCND3
MOL000114	vs	CHEK1
MOL000114	vs	NDUFAF1
MOL000114	vs	CISD1
MOL000114	vs	CYP1B1
MOL000114	vs	CYP26A1
MOL000114	vs	CYP26B1
MOL000114	vs	CPT1A
MOL000114	vs	CPT1B
MOL000114	vs	CPT2
MOL000114	vs	CSNK2A1
MOL000114	vs	CSNK2A2
MOL000114	vs	CTDSP1
MOL000114	vs	DAPK3
MOL000114	vs	ODC1
MOL000114	vs	PDF
MOL000114	vs	DHCR7
MOL000114	vs	QDPR
MOL000114	vs	POLB
MOL000114	vs	DRD1
MOL000114	vs	DUSP3
MOL000114	vs	DYRK1A
MOL000114	vs	DYRK3
MOL000114	vs	DYRK4
MOL000114	vs	EBP
MOL000114	vs	EGFR
MOL000114	vs	EGLN1
MOL000114	vs	EP300
MOL000114	vs	ERN1
MOL000114	vs	CES1
MOL000114	vs	CES2
MOL000114	vs	PTK2
MOL000114	vs	FOLH1
MOL000114	vs	FOS
MOL000114	vs	FTO
MOL000114	vs	FUT7
MOL000114	vs	FYN
MOL000114	vs	SLC37A4
MOL000114	vs	GCGR
MOL000114	vs	HCAR3
MOL000114	vs	HDAC8
MOL000114	vs	HIF1AN
MOL000114	vs	HNF4A
MOL000114	vs	HPSE
MOL000114	vs	IGFBP1
MOL000114	vs	IGFBP2
MOL000114	vs	IGFBP3
MOL000114	vs	IGFBP4
MOL000114	vs	IGFBP5
MOL000114	vs	IGFBP6
MOL000114	vs	EIF4H
MOL000114	vs	JUN
MOL000114	vs	CSNK1G2
MOL000114	vs	CSNK1G3
MOL000114	vs	CAMK2A
MOL000114	vs	CAMK2B
MOL000114	vs	CAMK2D
MOL000114	vs	CAMK2G
MOL000114	vs	KCNMA1
MOL000114	vs	KCNB1
MOL000114	vs	KCNK9
MOL000114	vs	KDM2A
MOL000114	vs	KDM2B
MOL000114	vs	KDM3A
MOL000114	vs	KDM4A
MOL000114	vs	KDM4C
MOL000114	vs	KDM4D
MOL000114	vs	KDM4E
MOL000114	vs	KDM5A
MOL000114	vs	KDM5B
MOL000114	vs	KDM5C
MOL000114	vs	KDM6B
MOL000114	vs	KLF5
MOL000114	vs	KLK5
MOL000114	vs	KLK7
MOL000114	vs	KMO
MOL000114	vs	RPS6KB2
MOL000114	vs	GLO1
MOL000114	vs	ALOX5
MOL000114	vs	LPAR1
MOL000114	vs	LPAR5
MOL000114	vs	LRRK2
MOL000114	vs	LTB4R
MOL000114	vs	MAX
MOL000114	vs	MCL1
MOL000114	vs	MDH1
MOL000114	vs	ABCB1
MOL000114	vs	MIF
MOL000114	vs	MITF
MOL000114	vs	MMP15
MOL000114	vs	MMP16
MOL000114	vs	MMP26
MOL000114	vs	SLC16A3
MOL000114	vs	IGF2R
MOL000114	vs	MYC
MOL000114	vs	NDUFA1
MOL000114	vs	NDUFA2
MOL000114	vs	NDUFA3
MOL000114	vs	NDUFA4
MOL000114	vs	NDUFA5
MOL000114	vs	NDUFA6
MOL000114	vs	NDUFA7
MOL000114	vs	NDUFA8
MOL000114	vs	NDUFA9
MOL000114	vs	NDUFA10
MOL000114	vs	NDUFA11
MOL000114	vs	NDUFA12
MOL000114	vs	NDUFA13
MOL000114	vs	NDUFB1
MOL000114	vs	NDUFB2
MOL000114	vs	NDUFB3
MOL000114	vs	NDUFB4
MOL000114	vs	NDUFB5
MOL000114	vs	NDUFB6
MOL000114	vs	NDUFB7
MOL000114	vs	NDUFB8
MOL000114	vs	NDUFB9
MOL000114	vs	NDUFB10
MOL000114	vs	NDUFB11
MOL000114	vs	NDUFC1
MOL000114	vs	NDUFC2
MOL000114	vs	NDUFAF2
MOL000114	vs	NDUFAF3
MOL000114	vs	NDUFAF4
MOL000114	vs	NDUFS1
MOL000114	vs	NDUFS2
MOL000114	vs	NDUFS3
MOL000114	vs	NDUFS4
MOL000114	vs	NDUFS5
MOL000114	vs	NDUFS6
MOL000114	vs	NDUFS7
MOL000114	vs	NDUFS8
MOL000114	vs	NDUFV1
MOL000114	vs	NDUFV2
MOL000114	vs	NDUFV3
MOL000114	vs	IKBKG
MOL000114	vs	NEU3
MOL000114	vs	NFE2L2
MOL000114	vs	NFKB1
MOL000114	vs	NOX4
MOL000114	vs	NR1H4
MOL000114	vs	NR4A1
MOL000114	vs	NR4A2
MOL000114	vs	NSD2
MOL000114	vs	MT-ND1
MOL000114	vs	MT-ND2
MOL000114	vs	MT-ND3
MOL000114	vs	MT-ND4L
MOL000114	vs	MT-ND4
MOL000114	vs	MT-ND5
MOL000114	vs	MT-ND6
MOL000114	vs	NDUFA4L2
MOL000114	vs	PIK3C2G
MOL000114	vs	P4HA1
MOL000114	vs	P4HTM
MOL000114	vs	PLA2G4A
MOL000114	vs	PLA2G4B
MOL000114	vs	PLA2G2D
MOL000114	vs	ADCYAP1R1
MOL000114	vs	PAX8
MOL000114	vs	PDE4B
MOL000114	vs	PDE4C
MOL000114	vs	PDE4D
MOL000114	vs	PDK3
MOL000114	vs	PDK4
MOL000114	vs	PTGER1
MOL000114	vs	MPO
MOL000114	vs	PDGFRA
MOL000114	vs	PHKG2
MOL000114	vs	PLAA
MOL000114	vs	POLH
MOL000114	vs	POLI
MOL000114	vs	ALPG
MOL000114	vs	ALPL
MOL000114	vs	PTPN1
MOL000114	vs	PTPN12
MOL000114	vs	PTPN6
MOL000114	vs	PTPN7
MOL000114	vs	PTPRC
MOL000114	vs	PYGL
MOL000114	vs	RAF1
MOL000114	vs	RARA
MOL000114	vs	RARB
MOL000114	vs	RARG
MOL000114	vs	RBBP9
MOL000114	vs	RET
MOL000114	vs	RHOA
MOL000114	vs	RNASEH1
MOL000114	vs	ROCK1
MOL000114	vs	ROCK2
MOL000114	vs	RXRA
MOL000114	vs	RXRB
MOL000114	vs	RXRG
MOL000114	vs	SLC13A5
MOL000114	vs	SLC22A3
MOL000114	vs	SLC22A6
MOL000114	vs	SRD5A2
MOL000114	vs	SAE1
MOL000114	vs	UBA2
MOL000114	vs	SLC5A7
MOL000114	vs	SLC6A5
MOL000114	vs	SENP7
MOL000114	vs	SHBG
MOL000114	vs	SIRT5
MOL000114	vs	SRPK1
MOL000114	vs	STK17A
MOL000114	vs	STK17B
MOL000114	vs	STS
MOL000114	vs	TAS2R14
MOL000114	vs	TAAR1
MOL000114	vs	TAOK1
MOL000114	vs	MAPT
MOL000114	vs	TUBB1
MOL000114	vs	TUBB3
MOL000114	vs	F3
MOL000114	vs	THRA
MOL000114	vs	THRB
MOL000114	vs	TNFRSF1A
MOL000114	vs	PBK
MOL000114	vs	TPMT
MOL000114	vs	TRPM8
MOL000114	vs	TRPV1
MOL000114	vs	TAS1R1
MOL000114	vs	TSSK2
MOL000114	vs	TTR
MOL000114	vs	SLC7A11
MOL000127	vs	SQLE
MOL000127	vs	LSS
MOL000127	vs	FNTA
MOL000127	vs	FNTB
MOL000127	vs	GGPS1
MOL000131	vs	ACER2
MOL000131	vs	ADH1B
MOL000131	vs	ADH7
MOL000131	vs	PAM
MOL000131	vs	ENPEP
MOL000131	vs	ASAH1
MOL000131	vs	BHMT
MOL000131	vs	BBOX1
MOL000131	vs	COL4A3BP
MOL000131	vs	CNR1
MOL000131	vs	CNR2
MOL000131	vs	CYP4F2
MOL000131	vs	DAGLA
MOL000131	vs	HSD17B3
MOL000131	vs	POLB
MOL000131	vs	DNM1
MOL000131	vs	ENPP2
MOL000131	vs	CES1
MOL000131	vs	CES2
MOL000131	vs	FAAH
MOL000131	vs	FABP4
MOL000131	vs	FABP3
MOL000131	vs	FFAR1
MOL000131	vs	FFAR4
MOL000131	vs	GABBR1
MOL000131	vs	GABBR2
MOL000131	vs	GABRQ
MOL000131	vs	GNAI1
MOL000131	vs	GNAI3
MOL000131	vs	GNAO1
MOL000131	vs	GPR174
MOL000131	vs	GPR34
MOL000131	vs	GSR
MOL000131	vs	GSTA1
MOL000131	vs	GSTK1
MOL000131	vs	GSTM1
MOL000131	vs	HAO1
MOL000131	vs	HMGCR
MOL000131	vs	EPHX1
MOL000131	vs	EPHX2
MOL000131	vs	KAT5
MOL000131	vs	KDM4A
MOL000131	vs	KDM4C
MOL000131	vs	KDM5A
MOL000131	vs	KDM7A
MOL000131	vs	PRKCA
MOL000131	vs	PRKCE
MOL000131	vs	ALOX12
MOL000131	vs	ALOX5
MOL000131	vs	LPAR1
MOL000131	vs	LPAR2
MOL000131	vs	LPAR3
MOL000131	vs	LPAR4
MOL000131	vs	LPAR5
MOL000131	vs	LPAR6
MOL000131	vs	LTB4R
MOL000131	vs	SELP
MOL000131	vs	SLC25A20
MOL000131	vs	MGLL
MOL000131	vs	CDC25A
MOL000131	vs	CDC25B
MOL000131	vs	CDC25C
MOL000131	vs	ABCC2
MOL000131	vs	NAAA
MOL000131	vs	NOD1
MOL000131	vs	SMPD2
MOL000131	vs	OXER1
MOL000131	vs	P2RY10
MOL000131	vs	PAFAH1B2
MOL000131	vs	PLA2G4A
MOL000131	vs	PLA2G4B
MOL000131	vs	PLA2G4C
MOL000131	vs	PLA2G5
MOL000131	vs	PLA2G2A
MOL000131	vs	PLA2G2C
MOL000131	vs	PLA2G10
MOL000131	vs	PDCD4
MOL000131	vs	PTGER2
MOL000131	vs	PTGER3
MOL000131	vs	PTGER4
MOL000131	vs	PTGFR
MOL000131	vs	PTGIR
MOL000131	vs	POLH
MOL000131	vs	POLK
MOL000131	vs	ACP1
MOL000131	vs	PPARA
MOL000131	vs	PPARD
MOL000131	vs	PPARG
MOL000131	vs	RARB
MOL000131	vs	S1PR2
MOL000131	vs	S1PR4
MOL000131	vs	SLC22A6
MOL000131	vs	SLC22A8
MOL000131	vs	SLC6A11
MOL000131	vs	SLCO2A1
MOL000131	vs	SOAT2
MOL000131	vs	SPHK1
MOL000131	vs	SPHK2
MOL000131	vs	SPTLC1
MOL000131	vs	SPTLC2
MOL000131	vs	TBXA2R
MOL000131	vs	TBXAS1
MOL000131	vs	THRB
MOL000131	vs	TLR2
MOL000131	vs	TRPV1
MOL000172	vs	ADAM12
MOL000172	vs	HSPD1
MOL000172	vs	CTDSP1
MOL000172	vs	G6PC
MOL000223	vs	APP
MOL000223	vs	ABCG2
MOL000223	vs	AKR1B10
MOL000223	vs	AKR1C3
MOL000223	vs	AKR1C4
MOL000223	vs	AKR1B1
MOL000223	vs	MAOA
MOL000223	vs	MAOB
MOL000223	vs	BACE1
MOL000223	vs	CA1
MOL000223	vs	CA12
MOL000223	vs	CA14
MOL000223	vs	CA2
MOL000223	vs	CA3
MOL000223	vs	CA4
MOL000223	vs	CA5A
MOL000223	vs	CA5B
MOL000223	vs	CA6
MOL000223	vs	CA7
MOL000223	vs	CA9
MOL000223	vs	HSPD1
MOL000223	vs	CISD1
MOL000223	vs	CYP1B1
MOL000223	vs	CYP26B1
MOL000223	vs	DAPK2
MOL000223	vs	ODC1
MOL000223	vs	QDPR
MOL000223	vs	DNM1
MOL000223	vs	EGFR
MOL000223	vs	EP300
MOL000223	vs	ERCC1
MOL000223	vs	ESR1
MOL000223	vs	ESR2
MOL000223	vs	FOS
MOL000223	vs	FUT7
MOL000223	vs	GNB1
MOL000223	vs	GNG2
MOL000223	vs	GABRR2
MOL000223	vs	GSTA1
MOL000223	vs	HCAR2
MOL000223	vs	HDAC2
MOL000223	vs	HSPA1A
MOL000223	vs	IGFBP1
MOL000223	vs	IGFBP2
MOL000223	vs	IGFBP3
MOL000223	vs	IGFBP4
MOL000223	vs	IGFBP5
MOL000223	vs	IGFBP6
MOL000223	vs	JUN
MOL000223	vs	KDM4E
MOL000223	vs	CAMKK2
MOL000223	vs	GLO1
MOL000223	vs	ALOX15
MOL000223	vs	MARK4
MOL000223	vs	MMP1
MOL000223	vs	MMP2
MOL000223	vs	MMP9
MOL000223	vs	IKBKG
MOL000223	vs	NFE2L2
MOL000223	vs	NFKB1
MOL000223	vs	NOX4
MOL000223	vs	NQO2
MOL000223	vs	NR0B2
MOL000223	vs	NSD2
MOL000223	vs	PTGER2
MOL000223	vs	PTGER3
MOL000223	vs	PTGER4
MOL000223	vs	PLAA
MOL000223	vs	ALPI
MOL000223	vs	ALPG
MOL000223	vs	ALPL
MOL000223	vs	PSMD14
MOL000223	vs	PTPN1
MOL000223	vs	PTPN11
MOL000223	vs	PTPsigma
MOL000223	vs	RARA
MOL000223	vs	RARB
MOL000223	vs	RHOA
MOL000223	vs	STK17B
MOL000223	vs	SNCA
MOL000223	vs	MAPT
MOL000223	vs	TUBB1
MOL000223	vs	TUBB3
MOL000223	vs	F3
MOL000223	vs	TNFRSF1A
MOL000223	vs	TTR
MOL000223	vs	TH
MOL000223	vs	XDH
MOL000223	vs	ERCC4
MOL000346	vs	ENPEP
MOL000346	vs	BHMT
MOL000346	vs	BBOX1
MOL000346	vs	CPA3
MOL000346	vs	CYP4F2
MOL000346	vs	EGLN3
MOL000346	vs	FABP4
MOL000346	vs	FABP3
MOL000346	vs	FOLH1
MOL000346	vs	GABBR1
MOL000346	vs	GABBR2
MOL000346	vs	GABRR1
MOL000346	vs	GABRQ
MOL000346	vs	GGH
MOL000346	vs	GNPAT
MOL000346	vs	GSTK1
MOL000346	vs	KDM2A
MOL000346	vs	KDM4A
MOL000346	vs	KDM4C
MOL000346	vs	KDM4E
MOL000346	vs	KDM5C
MOL000346	vs	KDM6B
MOL000346	vs	KDM7A
MOL000346	vs	NAALAD2
MOL000346	vs	OXER1
MOL000346	vs	PHF8
MOL000346	vs	ADSS
MOL000346	vs	SLC15A1
MOL000346	vs	SLC22A6
MOL000346	vs	SLC22A8
MOL000346	vs	SLC6A11
MOL000346	vs	TLR2
MOL000357	vs	AMY2A
MOL000357	vs	AR
MOL000357	vs	SERPINA6
MOL000357	vs	UGCG
MOL000357	vs	CYP17A1
MOL000357	vs	POLA1
MOL000357	vs	EBP
MOL000357	vs	EPHA2
MOL000357	vs	EPHA5
MOL000357	vs	EPHA7
MOL000357	vs	ESR1
MOL000357	vs	ESR2
MOL000357	vs	FGF1
MOL000357	vs	FGF2
MOL000357	vs	G6PD
MOL000357	vs	GBA2
MOL000357	vs	GPBAR1
MOL000357	vs	IL2
MOL000357	vs	CDC25A
MOL000357	vs	ABCC4
MOL000357	vs	NPC1L1
MOL000357	vs	NR1H3
MOL000357	vs	SLC10A1
MOL000357	vs	RORA
MOL000357	vs	SRD5A2
MOL000357	vs	SHBG
MOL000357	vs	ST3GAL1
MOL000357	vs	SREBF2
MOL000357	vs	TYR
MOL000358	vs	ABCB11
MOL000358	vs	AR
MOL000358	vs	CA1
MOL000358	vs	CA2
MOL000358	vs	SERPINA6
MOL000358	vs	CD4
MOL000358	vs	CDC45
MOL000358	vs	CYP17A1
MOL000358	vs	CYP19A1
MOL000358	vs	CYP24A1
MOL000358	vs	CYP27B1
MOL000358	vs	POLA1
MOL000358	vs	EBP
MOL000358	vs	ENPP2
MOL000358	vs	EPHA1
MOL000358	vs	EPHA2
MOL000358	vs	EPHA4
MOL000358	vs	EPHA5
MOL000358	vs	EPHA6
MOL000358	vs	EPHA7
MOL000358	vs	EPHA8
MOL000358	vs	EPHB1
MOL000358	vs	EPHB2
MOL000358	vs	EPHB3
MOL000358	vs	ESR1
MOL000358	vs	ESR2
MOL000358	vs	G6PD
MOL000358	vs	GBA2
MOL000358	vs	GPBAR1
MOL000358	vs	CDC25A
MOL000358	vs	ABCC4
MOL000358	vs	NPC1L1
MOL000358	vs	NR1H2
MOL000358	vs	NR1H3
MOL000358	vs	NR1H4
MOL000358	vs	SLC10A1
MOL000358	vs	SLC10A2
MOL000358	vs	ATIC
MOL000358	vs	RORA
MOL000358	vs	RORC
MOL000358	vs	SRD5A1
MOL000358	vs	SRD5A2
MOL000358	vs	SHBG
MOL000358	vs	SHH
MOL000358	vs	ST3GAL1
MOL000358	vs	SREBF2
MOL000358	vs	VDR
MOL000358	vs	GC
MOL000388	vs	PAM
MOL000388	vs	RNPEP
MOL000388	vs	ENPEP
MOL000388	vs	BHMT
MOL000388	vs	BBOX1
MOL000388	vs	CA3
MOL000388	vs	CPB2
MOL000388	vs	CYP4F2
MOL000388	vs	ODC1
MOL000388	vs	FABP3
MOL000388	vs	FOLH1
MOL000388	vs	GABBR1
MOL000388	vs	GABBR2
MOL000388	vs	ABAT
MOL000388	vs	GABRA1
MOL000388	vs	GABRA2
MOL000388	vs	GABRA3
MOL000388	vs	GABRA5
MOL000388	vs	GABRA6
MOL000388	vs	GABRB2
MOL000388	vs	GABRB3
MOL000388	vs	GABRG2
MOL000388	vs	GABRR1
MOL000388	vs	GABRR2
MOL000388	vs	GABRQ
MOL000388	vs	GNPAT
MOL000388	vs	GSTK1
MOL000388	vs	KDM2A
MOL000388	vs	KDM4A
MOL000388	vs	KDM4C
MOL000388	vs	KDM4E
MOL000388	vs	KDM5C
MOL000388	vs	KDM7A
MOL000388	vs	OXER1
MOL000388	vs	PAOX
MOL000388	vs	PCSK6
MOL000388	vs	PHF8
MOL000388	vs	SLC15A2
MOL000388	vs	SLC22A6
MOL000388	vs	SLC22A8
MOL000388	vs	SLC6A11
MOL000388	vs	SLC6A1
MOL000388	vs	TLR2
MOL000389	vs	APP
MOL000389	vs	ABCG2
MOL000389	vs	ACHE
MOL000389	vs	NDUFAB1
MOL000389	vs	AKR1B10
MOL000389	vs	AKR1C2
MOL000389	vs	AKR1C3
MOL000389	vs	AKR1C4
MOL000389	vs	AKR1B1
MOL000389	vs	GFER
MOL000389	vs	MAOA
MOL000389	vs	MAOB
MOL000389	vs	BACE1
MOL000389	vs	BRSK1
MOL000389	vs	CA1
MOL000389	vs	CA12
MOL000389	vs	CA13
MOL000389	vs	CA14
MOL000389	vs	CA2
MOL000389	vs	CA3
MOL000389	vs	CA4
MOL000389	vs	CA5A
MOL000389	vs	CA5B
MOL000389	vs	CA6
MOL000389	vs	CA7
MOL000389	vs	CA9
MOL000389	vs	CCND3
MOL000389	vs	HSPD1
MOL000389	vs	CHEK1
MOL000389	vs	BCHE
MOL000389	vs	NDUFAF1
MOL000389	vs	CISD1
MOL000389	vs	CYP1A1
MOL000389	vs	CYP1B1
MOL000389	vs	CYP26B1
MOL000389	vs	DAPK3
MOL000389	vs	ODC1
MOL000389	vs	DHCR7
MOL000389	vs	QDPR
MOL000389	vs	DUSP3
MOL000389	vs	DNM1
MOL000389	vs	DYRK1A
MOL000389	vs	DYRK3
MOL000389	vs	DYRK4
MOL000389	vs	EBP
MOL000389	vs	EP300
MOL000389	vs	ERN1
MOL000389	vs	ESR1
MOL000389	vs	ESR2
MOL000389	vs	FOS
MOL000389	vs	SLC37A4
MOL000389	vs	GNB1
MOL000389	vs	GNG2
MOL000389	vs	GCGR
MOL000389	vs	GPR183
MOL000389	vs	GPR35
MOL000389	vs	HDAC1
MOL000389	vs	HDAC8
MOL000389	vs	IGFBP3
MOL000389	vs	IGFBP5
MOL000389	vs	IMPDH1
MOL000389	vs	IMPDH2
MOL000389	vs	JUN
MOL000389	vs	CSNK1G2
MOL000389	vs	CSNK1G3
MOL000389	vs	CAMK2A
MOL000389	vs	CAMK2B
MOL000389	vs	CAMK2D
MOL000389	vs	CAMK2G
MOL000389	vs	KCNA3
MOL000389	vs	KLF5
MOL000389	vs	GLO1
MOL000389	vs	ALOX15
MOL000389	vs	ALOX5
MOL000389	vs	LTB4R
MOL000389	vs	MCL1
MOL000389	vs	ABCB1
MOL000389	vs	MET
MOL000389	vs	MIF
MOL000389	vs	MMP1
MOL000389	vs	MMP2
MOL000389	vs	MMP9
MOL000389	vs	IGF2R
MOL000389	vs	NDUFA1
MOL000389	vs	NDUFA2
MOL000389	vs	NDUFA3
MOL000389	vs	NDUFA4
MOL000389	vs	NDUFA5
MOL000389	vs	NDUFA6
MOL000389	vs	NDUFA7
MOL000389	vs	NDUFA8
MOL000389	vs	NDUFA9
MOL000389	vs	NDUFA10
MOL000389	vs	NDUFA11
MOL000389	vs	NDUFA12
MOL000389	vs	NDUFA13
MOL000389	vs	NDUFB1
MOL000389	vs	NDUFB2
MOL000389	vs	NDUFB3
MOL000389	vs	NDUFB4
MOL000389	vs	NDUFB5
MOL000389	vs	NDUFB6
MOL000389	vs	NDUFB7
MOL000389	vs	NDUFB8
MOL000389	vs	NDUFB9
MOL000389	vs	NDUFB10
MOL000389	vs	NDUFB11
MOL000389	vs	NDUFC1
MOL000389	vs	NDUFC2
MOL000389	vs	NDUFAF2
MOL000389	vs	NDUFAF3
MOL000389	vs	NDUFAF4
MOL000389	vs	NDUFS1
MOL000389	vs	NDUFS2
MOL000389	vs	NDUFS3
MOL000389	vs	NDUFS4
MOL000389	vs	NDUFS5
MOL000389	vs	NDUFS6
MOL000389	vs	NDUFS7
MOL000389	vs	NDUFS8
MOL000389	vs	NDUFV1
MOL000389	vs	NDUFV2
MOL000389	vs	NDUFV3
MOL000389	vs	IKBKG
MOL000389	vs	NFE2L2
MOL000389	vs	NFKB1
MOL000389	vs	NOD2
MOL000389	vs	NOX4
MOL000389	vs	NQO2
MOL000389	vs	NR0B2
MOL000389	vs	MT-ND1
MOL000389	vs	MT-ND2
MOL000389	vs	MT-ND3
MOL000389	vs	MT-ND4L
MOL000389	vs	MT-ND4
MOL000389	vs	MT-ND5
MOL000389	vs	MT-ND6
MOL000389	vs	NDUFA4L2
MOL000389	vs	ADCYAP1R1
MOL000389	vs	PTGER2
MOL000389	vs	PTGER3
MOL000389	vs	PTGER4
MOL000389	vs	MPO
MOL000389	vs	PTGS1
MOL000389	vs	PTGS2
MOL000389	vs	PHKG2
MOL000389	vs	PIM2
MOL000389	vs	ALPI
MOL000389	vs	PSMD14
MOL000389	vs	PTGES
MOL000389	vs	PTPN1
MOL000389	vs	PTPN11
MOL000389	vs	PTPN6
MOL000389	vs	PTPN7
MOL000389	vs	RARA
MOL000389	vs	RARB
MOL000389	vs	RARG
MOL000389	vs	RHOA
MOL000389	vs	RXRA
MOL000389	vs	SLC13A5
MOL000389	vs	SLC22A3
MOL000389	vs	SENP7
MOL000389	vs	SGK2
MOL000389	vs	SHBG
MOL000389	vs	STK17A
MOL000389	vs	STK17B
MOL000389	vs	TAOK1
MOL000389	vs	MAPT
MOL000389	vs	TUBB1
MOL000389	vs	TUBB3
MOL000389	vs	F3
MOL000389	vs	RELA
MOL000389	vs	TLR9
MOL000389	vs	TNFRSF1A
MOL000389	vs	TOP2A
MOL000389	vs	PBK
MOL000389	vs	TPMT
MOL000389	vs	TRPM5
MOL000389	vs	TRPV1
MOL000389	vs	TSSK2
MOL000389	vs	TTR
MOL000389	vs	XBP1
MOL000397	vs	APP
MOL000397	vs	ABCG2
MOL000397	vs	AKR1B10
MOL000397	vs	AKR1C3
MOL000397	vs	AKR1C4
MOL000397	vs	AKR1B1
MOL000397	vs	PAM
MOL000397	vs	MAOA
MOL000397	vs	MAOB
MOL000397	vs	BACE1
MOL000397	vs	CA1
MOL000397	vs	CA12
MOL000397	vs	CA14
MOL000397	vs	CA2
MOL000397	vs	CA3
MOL000397	vs	CA4
MOL000397	vs	CA5A
MOL000397	vs	CA5B
MOL000397	vs	CA6
MOL000397	vs	CA7
MOL000397	vs	CA9
MOL000397	vs	HSPD1
MOL000397	vs	CISD1
MOL000397	vs	CYP1B1
MOL000397	vs	CYP26B1
MOL000397	vs	CTBP2
MOL000397	vs	ODC1
MOL000397	vs	EP300
MOL000397	vs	ESRRG
MOL000397	vs	ESR1
MOL000397	vs	ESR2
MOL000397	vs	FOS
MOL000397	vs	G6PC
MOL000397	vs	SLC37A4
MOL000397	vs	ABAT
MOL000397	vs	GNB1
MOL000397	vs	GNG2
MOL000397	vs	GPR183
MOL000397	vs	HCAR2
MOL000397	vs	HDAC10
MOL000397	vs	HDAC11
MOL000397	vs	HDAC1
MOL000397	vs	HDAC2
MOL000397	vs	HDAC4
MOL000397	vs	HDAC5
MOL000397	vs	HDAC8
MOL000397	vs	HDAC9
MOL000397	vs	JUN
MOL000397	vs	GLO1
MOL000397	vs	LPAR2
MOL000397	vs	MIF
MOL000397	vs	MMP1
MOL000397	vs	MMP2
MOL000397	vs	MMP9
MOL000397	vs	MB
MOL000397	vs	NFE2L2
MOL000397	vs	NFKB1
MOL000397	vs	NQO2
MOL000397	vs	NR0B2
MOL000397	vs	PTGER2
MOL000397	vs	PTGER3
MOL000397	vs	PTGER4
MOL000397	vs	PTPN11
MOL000397	vs	RARB
MOL000397	vs	RBBP9
MOL000397	vs	RHOA
MOL000397	vs	SLC12A2
MOL000397	vs	ALDH5A1
MOL000397	vs	MAPT
MOL000397	vs	TUBB1
MOL000397	vs	F3
MOL000397	vs	TLR9
MOL000397	vs	TNFRSF1A
MOL000397	vs	TRPM2
MOL000397	vs	TTR
MOL000399	vs	ACER2
MOL000399	vs	ADH1A
MOL000399	vs	ADH1B
MOL000399	vs	ADH1C
MOL000399	vs	ADH7
MOL000399	vs	PAM
MOL000399	vs	ENPEP
MOL000399	vs	LAP3
MOL000399	vs	ATG4B
MOL000399	vs	BHMT
MOL000399	vs	BBOX1
MOL000399	vs	COL4A3BP
MOL000399	vs	CA3
MOL000399	vs	CNR1
MOL000399	vs	CYP4F2
MOL000399	vs	CPT2
MOL000399	vs	DAGLA
MOL000399	vs	HSD17B3
MOL000399	vs	POLB
MOL000399	vs	POLL
MOL000399	vs	POLM
MOL000399	vs	DNM1
MOL000399	vs	ENPP2
MOL000399	vs	CES1
MOL000399	vs	CES2
MOL000399	vs	FAAH
MOL000399	vs	FABP4
MOL000399	vs	FABP3
MOL000399	vs	FFAR4
MOL000399	vs	FOLH1
MOL000399	vs	FDPS
MOL000399	vs	GABBR1
MOL000399	vs	GABBR2
MOL000399	vs	GABRR1
MOL000399	vs	GABRQ
MOL000399	vs	GGPS1
MOL000399	vs	GNAI1
MOL000399	vs	GNAI3
MOL000399	vs	GNAO1
MOL000399	vs	GPR174
MOL000399	vs	GPR34
MOL000399	vs	GPR35
MOL000399	vs	GPR84
MOL000399	vs	GSR
MOL000399	vs	GSTA1
MOL000399	vs	GSTK1
MOL000399	vs	GSTM1
MOL000399	vs	HAO1
MOL000399	vs	HMGCR
MOL000399	vs	EPHX1
MOL000399	vs	EPHX2
MOL000399	vs	KDM2A
MOL000399	vs	KDM4A
MOL000399	vs	KDM4C
MOL000399	vs	KDM4E
MOL000399	vs	KDM5A
MOL000399	vs	KDM5C
MOL000399	vs	KDM7A
MOL000399	vs	PRKCA
MOL000399	vs	LPAR1
MOL000399	vs	LPAR2
MOL000399	vs	LPAR3
MOL000399	vs	LPAR4
MOL000399	vs	LPAR6
MOL000399	vs	LTB4R
MOL000399	vs	SELL
MOL000399	vs	SELP
MOL000399	vs	SLC25A20
MOL000399	vs	MPEG1
MOL000399	vs	CDC25A
MOL000399	vs	CDC25B
MOL000399	vs	CDC25C
MOL000399	vs	NAAA
MOL000399	vs	NOD1
MOL000399	vs	SMPD2
MOL000399	vs	OXER1
MOL000399	vs	P2RY10
MOL000399	vs	PLA2G4A
MOL000399	vs	PLA2G4B
MOL000399	vs	PLA2G4C
MOL000399	vs	PLA2G5
MOL000399	vs	PLA2G2A
MOL000399	vs	PLA2G2C
MOL000399	vs	PLA2G10
MOL000399	vs	PAOX
MOL000399	vs	PTGER2
MOL000399	vs	PTGER3
MOL000399	vs	PTGER4
MOL000399	vs	PTGFR
MOL000399	vs	PHF8
MOL000399	vs	PTGIR
MOL000399	vs	POLH
MOL000399	vs	POLK
MOL000399	vs	ACP1
MOL000399	vs	PPARA
MOL000399	vs	PPARD
MOL000399	vs	PPARG
MOL000399	vs	RARB
MOL000399	vs	S1PR1
MOL000399	vs	S1PR2
MOL000399	vs	S1PR3
MOL000399	vs	S1PR4
MOL000399	vs	S1PR5
MOL000399	vs	SLC22A1
MOL000399	vs	SLC22A6
MOL000399	vs	SLC22A8
MOL000399	vs	SLC6A11
MOL000399	vs	SLCO2A1
MOL000399	vs	SPHK1
MOL000399	vs	TBXA2R
MOL000399	vs	THRA
MOL000399	vs	TBXAS1
MOL000399	vs	THRB
MOL000399	vs	TLR2
MOL000399	vs	TRPV1
MOL000432	vs	PAM
MOL000432	vs	ENPEP
MOL000432	vs	BHMT
MOL000432	vs	BBOX1
MOL000432	vs	COL4A3BP
MOL000432	vs	CNR1
MOL000432	vs	CNR2
MOL000432	vs	CYP4F2
MOL000432	vs	DAGLA
MOL000432	vs	CES1
MOL000432	vs	CES2
MOL000432	vs	FAAH
MOL000432	vs	FABP4
MOL000432	vs	FABP3
MOL000432	vs	FFAR1
MOL000432	vs	FFAR4
MOL000432	vs	GABBR1
MOL000432	vs	GABBR2
MOL000432	vs	GABRQ
MOL000432	vs	GPR174
MOL000432	vs	GPR34
MOL000432	vs	GSR
MOL000432	vs	GSTK1
MOL000432	vs	HAO1
MOL000432	vs	HMGCR
MOL000432	vs	EPHX2
MOL000432	vs	KAT5
MOL000432	vs	KDM4A
MOL000432	vs	KDM4C
MOL000432	vs	KDM5A
MOL000432	vs	KDM7A
MOL000432	vs	ALOX12
MOL000432	vs	LPAR1
MOL000432	vs	LPAR2
MOL000432	vs	LPAR3
MOL000432	vs	LPAR4
MOL000432	vs	LPAR6
MOL000432	vs	LTB4R
MOL000432	vs	MGLL
MOL000432	vs	ABCC2
MOL000432	vs	OXER1
MOL000432	vs	P2RY10
MOL000432	vs	PAFAH1B2
MOL000432	vs	PLA2G4A
MOL000432	vs	PLA2G4B
MOL000432	vs	PLA2G4C
MOL000432	vs	PLA2G2C
MOL000432	vs	PLA2G10
MOL000432	vs	PTGER2
MOL000432	vs	PTGER3
MOL000432	vs	PTGER4
MOL000432	vs	PTGFR
MOL000432	vs	PTGS1
MOL000432	vs	POLH
MOL000432	vs	POLK
MOL000432	vs	PPARA
MOL000432	vs	PPARD
MOL000432	vs	PPARG
MOL000432	vs	SLC22A6
MOL000432	vs	SLC22A8
MOL000432	vs	SLC6A11
MOL000432	vs	SLCO2A1
MOL000432	vs	SOAT2
MOL000432	vs	TBXA2R
MOL000432	vs	TBXAS1
MOL000432	vs	TLR2
MOL000432	vs	TRPV1
MOL000449	vs	ABCB11
MOL000449	vs	AR
MOL000449	vs	SERPINA6
MOL000449	vs	CYP17A1
MOL000449	vs	CYP19A1
MOL000449	vs	POLA1
MOL000449	vs	EBP
MOL000449	vs	EPHA2
MOL000449	vs	EPHA4
MOL000449	vs	EPHA5
MOL000449	vs	EPHA7
MOL000449	vs	EPHA8
MOL000449	vs	EPHB3
MOL000449	vs	ESR1
MOL000449	vs	ESR2
MOL000449	vs	G6PD
MOL000449	vs	GPBAR1
MOL000449	vs	ABCC4
MOL000449	vs	NPC1L1
MOL000449	vs	NR1H2
MOL000449	vs	NR1H3
MOL000449	vs	NR1H4
MOL000449	vs	SLC10A1
MOL000449	vs	RORA
MOL000449	vs	SRD5A1
MOL000449	vs	SRD5A2
MOL000449	vs	SHBG
MOL000449	vs	SHH
MOL000449	vs	ST3GAL1
MOL000449	vs	SREBF2
MOL000449	vs	UGT2B7
MOL000458	vs	ABCB11
MOL000458	vs	CA1
MOL000458	vs	CA2
MOL000458	vs	SERPINA6
MOL000458	vs	CD4
MOL000458	vs	CDC45
MOL000458	vs	CYP17A1
MOL000458	vs	POLA1
MOL000458	vs	FGF1
MOL000458	vs	G6PD
MOL000458	vs	GABRD
MOL000458	vs	GPBAR1
MOL000458	vs	CDC25A
MOL000458	vs	ABCC4
MOL000458	vs	NPC1L1
MOL000458	vs	NR1H3
MOL000458	vs	NR1H4
MOL000458	vs	SLC10A1
MOL000458	vs	SLC10A2
MOL000458	vs	RORA
MOL000458	vs	SRD5A1
MOL000458	vs	SRD5A2
MOL000458	vs	SHBG
MOL000458	vs	ST3GAL1
MOL000458	vs	ST6GAL1
MOL000458	vs	SREBF2
MOL000475	vs	APP
MOL000475	vs	ABCG2
MOL000475	vs	AHR
MOL000475	vs	AOC3
MOL000475	vs	MAOB
MOL000475	vs	CYP11B1
MOL000475	vs	CALM1
MOL000475	vs	CYP1A1
MOL000475	vs	CYP1B1
MOL000475	vs	CYP24A1
MOL000475	vs	CYP27A1
MOL000475	vs	CTBP2
MOL000475	vs	G6PC
MOL000475	vs	G6PD
MOL000475	vs	GPR183
MOL000475	vs	ALOX5
MOL000475	vs	MIF
MOL000475	vs	NFE2L2
MOL000475	vs	NQO2
MOL000475	vs	PDK3
MOL000475	vs	PDK4
MOL000475	vs	PHLPP2
MOL000475	vs	SNCA
MOL000475	vs	MAPT
MOL000475	vs	TUBB1
MOL000475	vs	TUBB3
MOL000475	vs	RELA
MOL000475	vs	TNFRSF1A
MOL000475	vs	TAS1R1
MOL000513	vs	PGD
MOL000513	vs	AKR1C1
MOL000513	vs	AKR1C2
MOL000513	vs	AKR1C3
MOL000513	vs	CA1
MOL000513	vs	CA12
MOL000513	vs	CA14
MOL000513	vs	CA2
MOL000513	vs	CA3
MOL000513	vs	CA4
MOL000513	vs	CA5A
MOL000513	vs	CA5B
MOL000513	vs	CA6
MOL000513	vs	CA7
MOL000513	vs	CA9
MOL000513	vs	POLA1
MOL000513	vs	POLB
MOL000513	vs	ERN1
MOL000513	vs	CES1
MOL000513	vs	CES2
MOL000513	vs	FTO
MOL000513	vs	FUT4
MOL000513	vs	FUT7
MOL000513	vs	GABRB1
MOL000513	vs	GPR35
MOL000513	vs	HIF1AN
MOL000513	vs	IGFBP1
MOL000513	vs	IGFBP2
MOL000513	vs	IGFBP3
MOL000513	vs	IGFBP4
MOL000513	vs	IGFBP5
MOL000513	vs	IGFBP6
MOL000513	vs	KDM2A
MOL000513	vs	KDM3A
MOL000513	vs	KDM4C
MOL000513	vs	KDM4D
MOL000513	vs	KDM4E
MOL000513	vs	KDM5C
MOL000513	vs	LDHB
MOL000513	vs	SELL
MOL000513	vs	SELE
MOL000513	vs	SELP
MOL000513	vs	NEU3
MOL000513	vs	DDO
MOL000513	vs	P4HA1
MOL000513	vs	P4HTM
MOL000513	vs	SERPINE1
MOL000513	vs	POLH
MOL000513	vs	POLI
MOL000513	vs	RARB
MOL000513	vs	RARG
MOL000513	vs	SLC22A6
MOL000513	vs	SRD5A2
MOL000513	vs	ST3GAL3
MOL000513	vs	SMAD3
MOL000513	vs	TOP1
MOL000513	vs	TPMT
MOL000513	vs	TTR
MOL000513	vs	SLC7A11
MOL000519	vs	EED
MOL000519	vs	CES2
MOL000519	vs	CDC25A
MOL000519	vs	CDC25B
MOL000519	vs	RBBP4
MOL000519	vs	RBBP7
MOL000519	vs	SUZ12
MOL000579	vs	APP
MOL000579	vs	CA12
MOL000579	vs	CA14
MOL000579	vs	CA2
MOL000579	vs	CA3
MOL000579	vs	CA5A
MOL000579	vs	CA5B
MOL000579	vs	CA6
MOL000579	vs	CA7
MOL000579	vs	CELA1
MOL000579	vs	CISD1
MOL000579	vs	CTBP2
MOL000579	vs	HSD17B1
MOL000579	vs	HSD17B2
MOL000579	vs	HSD17B3
MOL000579	vs	QDPR
MOL000579	vs	DBH
MOL000579	vs	ESRRG
MOL000579	vs	ESR1
MOL000579	vs	ESR2
MOL000579	vs	ABAT
MOL000579	vs	MB
MOL000579	vs	NMUR2
MOL000579	vs	SHBG
MOL000579	vs	ALDH5A1
MOL000675	vs	ACER2
MOL000675	vs	ADH1B
MOL000675	vs	ADH7
MOL000675	vs	PAM
MOL000675	vs	ENPEP
[truncated: 32,185 more rows]
